# Supplementary material for: Concurrent gliomas in patients with multiple sclerosis
Source: Commun Med (Lond). 2023 Dec 18;3:186. doi: 10.1038/s43856-023-00381-y (PMC10728097; doi:10.1038/s43856-023-00381-y)
Supplement: Supplementary file 5 — Supplementary Data 1 [file 43856_2023_381_MOESM5_ESM.xlsx]

## Sheet: Tabelle1
Supplementary Data File 1 Patient characteristics (n=49)
ID	Allocation	MS	IDH	MGMT	Surgery	Overall	Overall	PFS	OS
			status	status		RT	CT	(months)	(months)
1	IDHmut Astro_MS	yes	R132H	methylated	B	yes	yes	32	82**
2	IDHmut Astro_MS	yes	R132H	methylated	B	yes	yes	42	78
3	IDHmut Astro_MS	yes	R132H	methylated	CR	yes	yes	24	109
04*	Glioma_MS	yes	nd	nd	B	yes	yes	nd	nd
5	IDHmut Astro_MS	yes	R132H	methylated	PR	yes	yes	60	94
6	IDHmut Astro_MS	yes	R132H	methylated	CR	no	no	33**	33**
07*	Glioma_MS	yes	nd	nd	CR	no	no	nd	nd
8	GBM_MS	yes	wt	unsure	CR	yes	yes	54**	54**
9	GBM_MS	yes	wt	unmethylated	CR	yes	yes	3	5**
10*	Glioma_MS	yes	wt	nd	B	yes	yes	10	32
11	GBM_MS	yes	wt	unmethylated	PR	yes	yes	2	2**
12	GBM_MS	yes	wt	unmethylated	CR	yes	yes	2	6
13	IDHmut Astro_MS	yes	R132H	methylated	CR	yes	yes	18	19**
14	GBM_MS	yes	wt	unmethylated	B	nd	nd	1**	1**
15	IDHmut Astro_MS	yes	R132H	methylated	B	yes	yes	21	76**
17*	Glioma_MS	yes	nd	nd	B	yes	nd	17	nd
18	IDHmut Astro_MS	yes	R132H	methylated	B	yes	yes	13	76**
19	IDHmut Astro_MS	yes	R132H	methylated	CR	no	no	2**	2**
20	GBM_MS	yes	wt	methylated	B	yes	yes	15	16**
21	GBM_MS	yes	wt	unsure	CR	no	yes	2	6
22*	Glioma_MS	yes	nd	nd	B	no	yes	6**	6**
23*	Glioma_MS	yes	nd	nd	B	yes	yes	21**	21**
24	IDHmut Astro_MS	yes	R132H	methylated	B	yes	yes	36	54**
26*	Glioma_MS	yes	nd	nd	nd	no	no	nd	nd
28	IDHmut Astro_MS	yes	R132S	methylated	B	yes	no	2**	2**
29	IDHmut Astro_ctl	no	R132H	methylated	B	no	yes	36	228**
30	IDHmut Astro_ctl	no	R132H	methylated	CR	yes	yes	66	84
31	IDHmut Astro_ctl	no	R132H	methylated	CR	yes	yes	44	165**
32	IDHmut Astro_ctl	no	R132H	methylated	B	no	no	27**	27**
33	IDHmut Astro_ctl	no	R132H	methylated	CR	no	yes	26**	26**
34	IDHmut Astro_ctl	no	R132H	methylated	CR	yes	yes	67	85**
35	IDHmut Astro_ctl	no	R132H	methylated	PR	no	yes	4**	4**
36	IDHmut Astro_ctl	no	R132H	methylated	PR	yes	yes	13	111**
37	IDHmut Astro_ctl	no	R132S	methylated	PR	no	no	22**	22**
38	IDHmut Astro_ctl	no	R132H	methylated	CR	yes	yes	15**	15**
39	GBM_ctl	no	wt	methylated	PR	yes	yes	8	15
40	GBM_ctl	no	wt	unmethylated	B	yes	yes	7	10
41	GBM_ctl	no	wt	unmethylated	PR	yes	yes	7**	7**
42	GBM_ctl	no	wt	unmethylated	CR	yes	yes	6	7**
43	GBM_ctl	no	wt	unmethylated	PR	no	no	2	2**
44	GBM_ctl	no	wt	methylated	PR	yes	yes	19	20**
45	GBM_ctl	no	wt	unsure	CR	yes	yes	8	14
47	IDHmut Astro_MS	yes	R132H	methylated	CR	yes	no	23**	23**
48	IDHmut Astro_ctl	no	R132H	methylated	B	no	yes	25**	25**
49	IDHmut Astro_ctl	no	R132H	methylated	CR	yes	yes	64	97**
*Excluded due to failure of predefined inclusion criteria; **Censored
B = Biopsy; CR = Complete resection; CT = Chemotherapy; PR = Partial resection; RT = Radiotherapy
